# Supplementary material for: Transcriptional dynamics uncover the role of BNIP3 in mitophagy during muscle remodeling in Drosophila
Source: eLife. 2025 Aug 13;14:RP105834. doi: 10.7554/eLife.105834 (PMC12349898; doi:10.7554/eLife.105834)
Supplement: Figure 5—source data 1. [file elife-105834-fig5-data1.zip]

Archive with 5 entries (4 files):
- Figure 5-souce data1/
- Figure 5-souce data1/Figure 5C_Source data.pdf
- __MACOSX/Figure 5-souce data1/._Figure 5C_Source data.pdf
- Figure 5-souce data1/Figure 5E_Source data.pdf
- __MACOSX/Figure 5-souce data1/._Figure 5E_Source data.pdf
